# Supplementary material for: Antimicrobial Activity of Fermented Vegetable Byproduct Extracts for Food Applications
Source: Foods. 2021 May 14;10(5):1092. doi: 10.3390/foods10051092 (PMC8156661; doi:10.3390/foods10051092)
Supplement: Supplementary file 1 [file foods-10-01092-s001.zip]

Archive with 1 entries (1 files):
- foods-1194128-supplementary.pdf
